# Supplementary material for: The acquisition order of leukemic drug resistance mutations is directed by the selective fitness associated with each resistance mechanism
Source: Sci Rep. 2023 Aug 11;13:13110. doi: 10.1038/s41598-023-40279-2 (PMC10421868; doi:10.1038/s41598-023-40279-2)
Supplement: Supplementary file 6 — Supplementary Table 1. [file 41598_2023_40279_MOESM6_ESM.xlsx]

## Sheet: Supplementary_Table_1
Dasatinib concentration	Days in culture
K562 0.5 nM DasR	106
K562 1 nM DasR	32
K562 2 nM DasR	36
K562 3.5 nM DasR	70
K562 5 nM DasR	28
K562 10 nM DasR	16
K562 15 nM DasR	13
K562 25 nM DasR	47
K562 50 nM DasR	13
K562 75 nM DasR	11
K562 100 nM DasR	19
K562 150 nM DasR	14
K562 200 nM DasR	ongoing
