# Supplementary material for: The acquisition order of leukemic drug resistance mutations is directed by the selective fitness associated with each resistance mechanism
Source: Sci Rep. 2023 Aug 11;13:13110. doi: 10.1038/s41598-023-40279-2 (PMC10421868; doi:10.1038/s41598-023-40279-2)
Supplement: Supplementary file 7 — Supplementary Table 2. [file 41598_2023_40279_MOESM7_ESM.xlsx]

## Sheet: GSEA summary Hallmark
NAME	NES	NOM p-val	FDR q-val	RANK AT MAX	LEADING EDGE
Early intermediates Upregulated
HALLMARK_MYC_TARGETS_V2	2.06942	0	0	1512	tags=61%, list=15%, signal=71%
HALLMARK_MYC_TARGETS_V1	1.69905	0	0.0140756	2069	tags=36%, list=20%, signal=44%
HALLMARK_HEME_METABOLISM	1.51146	0	0.0825033	528	tags=20%, list=5%, signal=21%
Early intermediates Downregulated
HALLMARK_TNFA_SIGNALING_VIA_NFKB	-1.96088	0	0	631	tags=24%, list=6%, signal=26%
HALLMARK_UNFOLDED_PROTEIN_RESPONSE	-1.91095	0	0.00119515	607	tags=26%, list=6%, signal=27%
HALLMARK_MTORC1_SIGNALING	-1.82865	0	0.00282924	816	tags=21%, list=8%, signal=22%
HALLMARK_INTERFERON_GAMMA_RESPONSE	-1.79951	0	0.00445184	1077	tags=25%, list=11%, signal=28%
HALLMARK_HYPOXIA	-1.76042	0	0.00517093	829	tags=25%, list=8%, signal=27%
HALLMARK_GLYCOLYSIS	-1.66858	0	0.0123948	525	tags=11%, list=5%, signal=11%
HALLMARK_CHOLESTEROL_HOMEOSTASIS	-1.63334	0.00503356	0.0166592	1032	tags=25%, list=10%, signal=28%
HALLMARK_INFLAMMATORY_RESPONSE	-1.57011	0.00478469	0.0363466	914	tags=30%, list=9%, signal=32%
HALLMARK_INTERFERON_ALPHA_RESPONSE	-1.54308	0.0188679	0.042675	1066	tags=28%, list=10%, signal=31%
HALLMARK_ALLOGRAFT_REJECTION	-1.49362	0.0228013	0.0649111	916	tags=19%, list=9%, signal=21%
HALLMARK_PEROXISOME	-1.47801	0.0228385	0.0695817	849	tags=17%, list=8%, signal=19%
HALLMARK_BILE_ACID_METABOLISM	-1.45495	0.0292599	0.078041	1130	tags=27%, list=11%, signal=30%
HALLMARK_IL6_JAK_STAT3_SIGNALING	-1.43569	0.0598007	0.0844919	505	tags=13%, list=5%, signal=14%
Late intermediates Upregulated
HALLMARK_MTORC1_SIGNALING	1.52123	0.0100719	0.0899121	921	tags=17%, list=9%, signal=19%
HALLMARK_BILE_ACID_METABOLISM	1.53694	0.0261011	0.095579	2002	tags=41%, list=20%, signal=50%
Late intermediates Downregulated
HALLMARK_MYC_TARGETS_V2	-2.22492	0	0	1081	tags=59%, list=11%, signal=66%
HALLMARK_MYC_TARGETS_V1	-1.9745	0	0.00357708	1911	tags=41%, list=19%, signal=49%
