# Supplementary material for: The acquisition order of leukemic drug resistance mutations is directed by the selective fitness associated with each resistance mechanism
Source: Sci Rep. 2023 Aug 11;13:13110. doi: 10.1038/s41598-023-40279-2 (PMC10421868; doi:10.1038/s41598-023-40279-2)
Supplement: Supplementary file 8 — Supplementary Table 2. [file 41598_2023_40279_MOESM8_ESM.xlsx]

## Sheet: Supplementary_Table_2
NAME	NES	NOM p-val	FDR q-val	RANK AT MAX	LEADING EDGE
Early intermediates Upregulated
GOBP_RRNA_PROCESSING	2.04658	0	0.00204	1970	tags=45%, list=19%, signal=55%
GOBP_RIBOSOME_BIOGENESIS	2.07688	0	0.00243	2027	tags=45%, list=20%, signal=54%
GOCC_PRERIBOSOME	2.022	0	0.00243	1293	tags=52%, list=13%, signal=59%
GOBP_RIBONUCLEOPROTEIN_COMPLEX_BIOGENESIS	2.05758	0	0.00244	2345	tags=48%, list=23%, signal=60%
GOBP_RRNA_METABOLIC_PROCESS	2.00655	0	0.00387	1970	tags=43%, list=19%, signal=52%
HP_HYPERTHYROIDISM	1.97191	0	0.00946	212	tags=27%, list=2%, signal=28%
GOBP_RIBOSOMAL_LARGE_SUBUNIT_BIOGENESIS	1.9456	0	0.02321	1536	tags=48%, list=15%, signal=57%
HP_CLOSED_NEURAL_TUBE_DEFECT	1.92853	0	0.03276	382	tags=19%, list=4%, signal=19%
HP_MENINGOCELE	1.90182	0	0.05677	382	tags=24%, list=4%, signal=25%
HP_IMPAIRED_T_CELL_FUNCTION	1.87662	0.00238	0.0822	696	tags=41%, list=7%, signal=44%
HP_TURRICEPHALY	1.8806	0	0.08258	212	tags=24%, list=2%, signal=25%
HP_SMALL_EARLOBE	1.86759	0.00219	0.09008	212	tags=24%, list=2%, signal=24%
HP_ABNORMAL_EARLOBE_MORPHOLOGY	1.86136	0	0.09397	1103	tags=22%, list=11%, signal=25%
Early intermediates Downregulated
GOBP_ENDOPLASMIC_RETICULUM_UNFOLDED_PROTEIN_RESPONSE	-1.93992	0	0.0268	1117	tags=43%, list=11%, signal=48%
Late intermediates Upregulated
(no genesets identified)
Late intermediates Downregulated
GOBP_RIBONUCLEOPROTEIN_COMPLEX_BIOGENESIS	-2.18279	0	0.00121	2064	tags=45%, list=20%, signal=54%
GOBP_RIBOSOME_BIOGENESIS	-2.19094	0	0.00242	2022	tags=48%, list=20%, signal=58%
GOBP_RRNA_PROCESSING	-2.11635	0	0.01538	2160	tags=50%, list=21%, signal=63%
GOCC_PRERIBOSOME	-2.07253	0	0.03887	2372	tags=82%, list=23%, signal=106%
GOBP_RRNA_METABOLIC_PROCESS	-2.05938	0	0.04404	2135	tags=48%, list=21%, signal=59%
